# Supplementary material for: Evaluation of Effective Class-Balancing Techniques for CNN-Based Assessment of Aphanomyces Root Rot Resistance in Pea (Pisum sativum L.)
Source: Sensors (Basel). 2022 Sep 24;22(19):7237. doi: 10.3390/s22197237 (PMC9572822; doi:10.3390/s22197237)
Supplement: Supplementary file 1 [file sensors-22-07237-s001.zip]

Archive with 1 entries (1 files):
- sensors-1910861-supplementary.pdf
